# Supplementary material for: Development of a Bladder Cancer-on-a-Chip Model to Assess Bladder Cancer Cell Invasiveness
Source: Cancers (Basel). 2024 Jul 26;16(15):2657. doi: 10.3390/cancers16152657 (PMC11311651; doi:10.3390/cancers16152657)
Supplement: Supplementary file 1 [file cancers-16-02657-s001.zip]

Archive with 1 entries (1 files):
- cancers-3089053-supplementary.pdf
